# Supplementary material for: A new species of Carcinonemertes, Carcinonemertes conanobrieni sp. nov. (Nemertea: Carcinonemertidae), an egg predator of the Caribbean spiny lobster, Panulirus argus
Source: PLoS One. 2017 May 5;12(5):e0177021. doi: 10.1371/journal.pone.0177021 (PMC5419566; doi:10.1371/journal.pone.0177021)
Supplement: S1 Text — (TXT) [file pone.0177021.s003.txt]

>C. conanobrieni - KY741564
GTCTTTATATTTTTTGTTTGGTGTTTGATCAGGTTTAATTGGTACTGGGTTAAGTTTACTTATTCGTGCTGAATTGGGACAGCCTGGCGCTTTGTTGGGAGACGATCAGCTTTATAATGTGATTGTAACGGCTCATGCCTTTGTAATAATTTTTTTTTTAGTGATGCCCGTTATGATTGGGGGATTTGGGAATTGGCTTGTTCCTTTGATATTGGGTGCTCCGGATATGGCATTTCCTCGGATAAATAATATGAGATTTTGGCTTTTACCTCCCGCTTTGACTTTGTTGCTTTCTTCTGCTGCTGTAGAGAGAGGGGCGGGGACGGGTTGAACTGTTTATCCCCCTTTATCTAGAAATATTTCCCATTCTGGGGGTTCTGTAGATTTGGCTATTTTTTCTCTTCATTTAGCTGGTGTTTCTTCTATTTTAGGGGCTATTAATTTTATTACTACTGTTATTAATATGCGTTGGTATGGTATGCAATTTGAGCGTCTTTCTTTGTTCGTTTGGTCGGTGAAAATTACTGCTGTACTTTTGCTTCTCTCTTTGCCTGTTTTGGCAGGGGCCATTACTATGTTGCTTACGGATCGGAATTTTAATACTTCTTTTTTTGATCCAGCTGGTGGGGGGGATCCTATTCTATATCAGCATTTGTTT

>C. conanobrieni - KY741565
GTCTTTATATTTTTTGTTTGGTGTTTGATCAGGTTTAATTGGTACTGGGTTAAGTTTACTTATTCGTGCTGAATTGGGACAGCCTGGCGCTTTGTTGGGAGACGATCAGCTTTATAATGTGATTGTAACGGCTCAAGCTTTTGTAATAATTTTTTTTTTAGTGATGCCCGTTATGATTGGGGGATTTGGGAATTGGCTTGTTCCTTTGATATTGGGTGCTCCGGATATGGCATTTCCTCGGATAAATAATATGAGATTTTGGCTTTTACCTCCCGCTTTGACTTTGTTGCTTTCTTCTGCTGCTGTAGAGAGAGGGGCGGGGACGGGTTGAACTGTTTATCCCCCTTTATCTAGAAATATTTCCCATTCTGGGGGTTCTGTAGATTTGGCTATTTTTTCTCTTCATTTAGCTGGTGTTTCTTCTATTTTAGGGGCTATTAATTTTATTACTACTGTTATTAATATGCGTTGGTATGGTATGCAATTTGAGCGTCTTTCTTTGTTCGTTTGGTCGGTGAAAATTACTGCTGTACTTTTGCTTCTCTCTTTGCCTGTTTTGGCAGGGGCCATTACTATGTTGCTTACGGATCGGAATTTTAATACTTCTTTTTTTGATCCAGCTGGTGGGGGGGATCCTATTCTATATCAGCATTTGTTT
